# Supplementary material for: Field Exploration for Colony Selection: Evaluating Hygienic Behavior in Apis cerana indica Colonies
Source: Insects. 2024 Aug 6;15(8):598. doi: 10.3390/insects15080598 (PMC11354478; doi:10.3390/insects15080598)
Supplement: Supplementary file 1 [file insects-15-00598-s001.zip]

Archive with 1 entries (1 files):
- insects-3083921-supplementary.xlsx
