# Supplementary material for: Field Exploration for Colony Selection: Evaluating Hygienic Behavior in Apis cerana indica Colonies
Source: Insects. 2024 Aug 6;15(8):598. doi: 10.3390/insects15080598 (PMC11354478; doi:10.3390/insects15080598)
Supplement: Supplementary file 1 [file insects-15-00598-s001.zip › insects-3083921-supplementary.xlsx]

## Sheet: Table S1
Table S1. Details on locations studied
Location	Latitude	Longitude	Altitude (m)	Avg. Temp	Agroclimatic zone	Crops grown in that region	No. of bee keepers
Coimbatore	11.0168° N	76.9558° E	427	19.66-36.6 °C	Western Zone	mango and banana, vegetables like tomato, brinjal, bhendi and onion, spices like turmeric and flowers like tube rose, and jasmine.	3
Dindigul	10.3624° N	77.9695° E	268	20-36.6 °C	Western Zone	banana, sapota, guava and acid lime, vegetables like tomato, brinjal, bhendi, chillies, beans and cabbage, flowers like jasmine, pitchi, crossandra, nerium, chrysanthemum, tagetus, gomphrena and tube rose and medicinal plants like Gloriosa.	4
Erode	11.3410° N	77.7172° E	175	20.5-37.7 °C	Western Zone	mango, banana, Sapota, Aonla and papaya, vegetables like tomato, brinjal, bhendi, onion, chillies, tapioca and yam, spices like turmeric, plantation crops like betel vine and cocoa and flowers like tube rose, jasmine and marigold.	3
Kanyakumari	8.088300° N	77.538500° E	60	24.4-32.2 °C	High rainfall Zone	mango, banana, jack and aonla, vegetables like tomato, brinjal, bhendi and tapioca, spices and condiments like pepper, clove and nutmeg, plantation crops like areca nut and cashew and flowers like jasmine, pitchi and crossandra.	5
Madurai	9.9252° N	78.1198° E	134	21.1- 36.8°C	Southern Zone	Paddy, Millet, Pulses, Cotton, mango, banana and aonla, vegetables like bhendi, gourds, tomato, brinjal, onion and chillies, plantation crops like cashew and betel vine, and flower crops like jasmine and tuberose	4
Tirupur	11.1085° N	77.3411° E	295	20-36.6 °C	Western Zone	mango, banana, aonla, sapota and papaya, vegetables like bhendi, tomato, brinjal, onion, tapioca, moringa, spices and condiments like chillies and turmeric, plantation crops like cocoa ,flower crops like jasmine, tube rose, marigold, cock’s comb	3

## Sheet: Table S2
Table S2. Descriptive statistics of observed colony traits in different seasons
	HB								HA								PA								BA								AP
Season	count	mean	std	min	25%	50%	75%	max	count	mean	std	min	25%	50%	75%	max	count	mean	std	min	25%	50%	75%	max	count	mean	std	min	25%	50%	75%	max	count	mean	std	min	25%	50%	75%	max
Honey flow	117	82.3531	7.38677	65.33	77.33	82.67	88	96	117	42.5937	7.50739	30.2	36.93	41.3	48.2	59.7	117	36.1679	3.81517	30	33.5	35.7	38.13	47.1	117	55.6183	4.05074	47	52.8	55.33	58.1	64.83	117	1838.79	154.115	1534	1706.33	1816.67	1975	2178
Dearth period	117	80.0313	7.11561	64	74.67	81.33	85	93.33	117	36.4707	5.75758	26.2	32.23	35.2	40.2	51.7	117	33.1401	2.86995	27.37	31.23	32.6	35.1	40.1	117	44.5738	4.52308	30.5	41.97	44.7	47.5	55.8	117	1665.32	163.294	1302.67	1550.33	1695	1790	1956.67

## Sheet: Table S3
Table S3. Descriptive statistics of observed colony traits in different locations
	HB								HA								PA								BA								AP
Location	count	mean	std	min	25%	50%	75%	max	count	mean	std	min	25%	50%	75%	max	count	mean	std	min	25%	50%	75%	max	count	mean	std	min	25%	50%	75%	max	count	mean	std	min	25%	50%	75%	max
Coimbatore	10	90.853	3.66814	83.33	90.795	91.835	93.1725	94.67	10	49.478	3.38307	41.9	48.8675	50.305	51.6	53.4	10	40.524	2.42411	36.27	38.48	41.215	42.3675	43.6	10	56.753	2.33173	52.87	55.45	57.7	58	60.32	10	1916.77	110.696	1734.17	1845.17	1937.92	2009.88	2037.83
Dindigul	21	85.201	3.26872	80	83.34	84.34	87.33	94.67	21	41.9333	3.52952	37.32	39.7	40.7	43.3	52.7	21	35.7814	1.84013	34.1	34.72	35	36.2	41.4	21	52.6314	2.07286	49.12	50.92	52.55	54.32	55.9	21	1793.83	110.438	1586.33	1725	1835.33	1878.84	1958.17
Erode	22	74.3659	5.53376	64.67	71.34	75.005	78.8325	84	22	34.7382	3.22237	30.7	32.44	33.96	36.3725	42.62	22	32.3991	1.39173	29.79	31.7	32.495	33.1325	35.3	22	47.5105	2.61036	41.52	46.4825	48.1	48.8975	51.9	22	1614.97	103.566	1422.84	1541.63	1648.42	1687.01	1766.67
Kanyakumari	29	81.2207	3.44981	74.67	78.67	81.33	83.33	90	29	38.4862	3.24644	34.59	36.2	37.69	39.69	48.27	29	34.6955	1.74215	31.35	33.32	34.52	35.99	37.99	29	49.5148	1.74406	45.09	48.52	49.64	50.7	52.62	29	1760.47	74.3491	1615.17	1717.84	1780.17	1802.33	1925.17
Madurai	23	75.393	5.71653	67.33	71.67	73.34	78.67	91.33	23	34.1309	4.71724	29.09	30.81	33.6	35.37	50.67	23	32.0222	2.17036	29.25	30.5	31.39	32.905	37.5	23	46.5709	3.1873	42.02	44.295	46.3	48.5	52.32	23	1655.25	127.585	1457	1553.5	1658	1699.91	1909.17
Tirupur	12	89.7092	1.90985	86	88.795	90.165	91	92.67	12	48.7317	3.33472	43.72	46.715	48.795	50.45	55.7	12	36.8875	3.21785	31.15	34.83	37.335	39.35	41.62	12	53.0325	2.66274	47.85	52.2475	53.46	54.385	58.1	12	1958.22	53.9364	1877.67	1930.29	1950	1999.62	2043.17

## Sheet: Table S4
Table S4. Correlation analysis of different parameters in different locations
Location	Characters	HB	p-value	HA	p-value	PA	p-value	BA	p-value	AP	p-value		Legend
L1	HB	1	0	0.681125	0.0147395	0.844945	0.000540779	0.847044	0.000507036	0.510087	0.0902104		L1- Tirupur
L1	HA	0.681125	0.0147395	1	0	0.842238	0.000586831	0.865739	0.000273064	0.649186	0.0223533		L2- Coimbatore
L1	PA	0.844945	0.000540779	0.842238	0.000586831	1	0	0.781845	0.00266243	0.421943	0.171852		L3- Dindigul
L1	BA	0.847044	0.000507036	0.865739	0.000273064	0.781845	0.00266243	1	0	0.703632	0.0106646		L4- Madurai
L1	AP	0.510087	0.0902104	0.649186	0.0223533	0.421943	0.171852	0.703632	0.0106646	1	0		L5- Kanyakumari
		HB	p-value	HA	p-value	PA	p-value	BA	p-value	AP	p-value		L6- Erode
L2	HB	1	0	0.887401	0.000612623	0.788028	0.00677837	0.941811	4.67401e-05	0.432713	0.211651
L2	HA	0.887401	0.000612623	1	0	0.773173	0.00871728	0.792133	0.00630184	0.573563	0.0829953
L2	PA	0.788028	0.00677837	0.773173	0.00871728	1	0	0.801925	0.00526201	0.676145	0.0318302
L2	BA	0.941811	4.67401e-05	0.792133	0.00630184	0.801925	0.00526201	1	1.0635e-62	0.474625	0.165725
L2	AP	0.432713	0.211651	0.573563	0.0829953	0.676145	0.0318302	0.474625	0.165725	1	0
		HB	p-value	HA	p-value	PA	p-value	BA	p-value	AP	p-value
L3	HB	1	2.55752e-147	0.800834	1.29391e-05	0.774997	3.69686e-05	0.449108	0.0411192	0.628314	0.00228675
L3	HA	0.800834	1.29391e-05	1	0	0.820292	5.28503e-06	0.203231	0.376929	0.632024	0.00211417
L3	PA	0.774997	3.69686e-05	0.820292	5.28503e-06	1	0	0.278688	0.221207	0.452228	0.0395645
L3	BA	0.449108	0.0411192	0.203231	0.376929	0.278688	0.221207	1	0	0.5179	0.0161796
L3	AP	0.628314	0.00228675	0.632024	0.00211417	0.452228	0.0395645	0.5179	0.0161796	1	0
		HB	p-value	HA	p-value	PA	p-value	BA	p-value	AP	p-value
L4	HB	1	0	0.933613	7.97129e-11	0.903972	3.36499e-09	0.870602	6.62254e-08	0.800969	4.4005e-06
L4	HA	0.933613	7.97129e-11	1	0	0.835098	7.16702e-07	0.776237	1.33806e-05	0.699704	0.000202285
L4	PA	0.903972	3.36499e-09	0.835098	7.16702e-07	1	0	0.861252	1.31981e-07	0.817016	1.96363e-06
L4	BA	0.870602	6.62254e-08	0.776237	1.33806e-05	0.861252	1.31981e-07	1	0	0.766865	1.96811e-05
L4	AP	0.800969	4.4005e-06	0.699704	0.000202285	0.817016	1.96363e-06	0.766865	1.96811e-05	1	0
		HB	p-value	HA	p-value	PA	p-value	BA	p-value	AP	p-value
L5	HB	1	0	0.725145	8.59437e-06	0.688222	3.68425e-05	0.627412	0.00026962	0.404297	0.0296101
L5	HA	0.725145	8.59437e-06	1	0	0.6064	0.000488484	0.510625	0.00464953	0.441231	0.0165752
L5	PA	0.688222	3.68425e-05	0.6064	0.000488484	1	0	0.510201	0.00468964	0.418813	0.0237432
L5	BA	0.627412	0.00026962	0.510625	0.00464953	0.510201	0.00468964	1	0	0.271845	0.153705
L5	AP	0.404297	0.0296101	0.441231	0.0165752	0.418813	0.0237432	0.271845	0.153705	1	0
		HB	p-value	HA	p-value	PA	p-value	BA	p-value	AP	p-value
L6	HB	1	0	0.791386	1.15294e-05	0.600456	0.00312942	0.772068	2.56239e-05	0.70608	0.000240607
L6	HA	0.791386	1.15294e-05	1	0	0.62178	0.00200629	0.490398	0.0204977	0.488231	0.021148
L6	PA	0.600456	0.00312942	0.62178	0.00200629	1	0	0.50767	0.0158684	0.42693	0.047522
L6	BA	0.772068	2.56239e-05	0.490398	0.0204977	0.50767	0.0158684	1	0	0.764491	3.43372e-05
L6	AP	0.70608	0.000240607	0.488231	0.021148	0.42693	0.047522	0.764491	3.43372e-05	1	0

## Sheet: Table S5
Table S5. Selection index of colonies
Colony ID	Za	Zb	Zc	Zd	Ze	Selection Index	Rank
T4	14.1334	40.8904	20.0944	15.9726	16.5871	107.678	1		Za is Z score of HB
C2	16.5966	31.2785	19.7193	20.4039	16.3108	104.309	2		Zb is Z score of HA
C7	14.1334	35.0727	20.6715	15.3738	13.8001	99.0514	3		Zc is Z score of PA
C9	12.9018	30.5197	25.8077	14.9746	14.4085	98.6122	4		Zd is Z score of BA
C10	13.3082	25.9414	22.7779	15.773	14.8177	92.6182	5		Ze is Z score of AP
C4	15.365	30.5197	22.9222	15.773	7.4167	91.9966	6
D10	16.5966	33.3021	19.4596	10.5632	11.7642	91.6857	7		Note: In the Colony ID, alphabets indicate the location (C-Coimbatore, D- Dindigul, E- Erode, K-Kanyakumari, M-Madurai, and T-Tirupur) and numbers represent corresponding colony number. For example, T4 is the colony no 4 in Tirupur.
C8	12.286	24.1202	18.1323	11.5812	15.2361	81.3557	8
T6	10.845	29.5079	14.8428	5.99218	10.5844	71.7723	9
T12	10.0322	30.5703	5.89776	8.5871	16.6156	71.7029	10
C1	14.9586	23.4372	16.0547	16.3718	-1.02082	69.8015	11
T10	11.2515	24.9296	13.4001	8.54717	11.2979	69.4261	12
T3	12.0766	25.7137	13.9772	6.77066	7.8733	66.4115	13
T11	9.82278	26.9784	9.56234	7.62897	11.5832	65.5758	14
T8	12.0766	21.9195	11.4379	5.45324	14.066	64.9533	15
C5	11.6702	28.5467	9.21608	10.3836	4.82945	64.646	16
M9	12.4831	28.1673	7.0231	4.43524	8.96745	61.0761	17
T7	11.6702	19.9719	5.89776	6.65089	14.3229	58.5136	18
D18	10.0322	14.3312	14.2657	8.42741	8.83446	55.8909	19
T1	12.4831	18.1254	1.68493	9.22584	11.2979	52.817	20
K7	10.845	22.0966	2.78142	0.742476	9.88066	46.3462	21
C6	5.10571	16.1018	9.36036	6.67085	6.77003	44.0087	22
D16	3.8741	18.1254	5.29181	5.59297	7.23634	40.1206	23
D12	7.97537	15.09	7.91761	3.23758	5.27635	39.4969	24
D19	5.91858	8.26049	7.34051	6.69081	7.61646	35.8269	25
K9	5.10571	13.0665	9.62005	2.19962	3.269	33.2608	26
D17	7.55662	2.92335	0.501879	11.182	9.10043	31.2643	27
T5	7.55662	18.1759	-6.3656	0.802358	10.4417	30.611	28
D7	8.3818	9.52522	3.30081	0.662632	2.91741	24.7879	29
D11	6.33732	2.49335	0.473024	10.5832	4.75297	24.6398	30
D20	2.63017	5.70575	1.28096	7.32956	6.5891	23.5355	31
D15	4.28053	1.93687	-1.60453	9.38553	8.83446	22.8329	32
K17	3.45535	11.3717	5.03211	1.2415	1.60466	22.7053	33
K8	2.63017	7.04636	5.89776	5.03406	1.83297	22.4413	34
D3	8.3818	10.8405	1.85806	1.64071	-1.54421	21.1769	35
K21	5.72152	4.26396	5.00326	2.37927	3.54524	20.9132	36
C3	2.63017	5.98399	4.657	5.53308	1.44314	20.2474	37
M12	1.81731	-2.26202	8.20616	3.39727	8.4823	19.641	38
T2	7.97537	10.5876	-3.04728	-4.48727	7.16956	18.198	39
E17	3.45535	7.80519	1.85806	3.59688	0.834141	17.5496	40
D14	5.10571	2.94865	4.45501	3.23758	0.910052	16.657	41
T9	5.91858	11.8017	-10.1168	-0.854393	9.36698	16.1161	42
D21	0.992131	8.84227	-0.392625	-0.814471	5.6091	14.2364	43
D6	3.45535	-2.05966	0.992414	4.97418	5.63821	13.0005	44
K19	5.10571	0.393903	1.85806	2.69864	2.86946	12.9258	45
D2	3.8741	-1.37671	-0.969724	11.5812	-0.545381	12.5635	46
K29	1.81731	-1.30083	5.2341	1.20158	3.269	10.2211	47
D13	3.45535	4.71926	-1.02743	2.97809	-0.763982	9.36129	48
K13	0.992131	5.22515	-0.47919	0.60275	1.69941	8.04026	49
K24	1.81731	-5.14559	2.49287	-2.29158	7.80709	4.68011	50
K15	-0.645912	2.94865	4.31074	-1.99216	-0.726312	3.895	51
K5	-1.87752	-4.665	6.82112	-2.95028	5.79974	3.12805	52
D9	0.782757	1.73451	0.992414	1.58083	-2.16234	2.92818	53
K14	3.45535	-5.14559	2.26203	3.89629	-1.95287	2.51521	54
D4	2.64249	0.419197	3.87791	4.37535	-9.2112	2.10375	55
K26	5.10571	-2.00908	3.58936	-1.45322	-3.25648	1.9763	56
M22	0.166952	2.29099	-4.37461	-2.8904	4.62968	-0.177387	57
M15	1.81731	-6.18267	-0.450335	1.40118	2.6794	-0.735107	58
D8	2.64249	-0.339638	-0.47919	-1.95224	-3.06585	-3.19443	59
K2	1.20151	-4.6397	-0.969724	-1.81251	1.24337	-4.97706	60
K22	0.992131	-5.42383	-0.450335	-1.01408	0.529356	-5.36676	61
K27	-1.47109	-10.078	3.84906	-0.914276	2.14689	-6.46745	62
D1	0.179268	-4.38676	0.473024	4.89434	-9.45891	-8.29904	63
K6	-5.57236	-1.62966	-0.681175	-3.14989	-0.164686	-11.1978	64
K18	-1.47109	-8.13035	-0.392625	-4.28766	2.40373	-11.878	65
K10	-3.10913	-8.45918	-5.35568	0.203533	3.97331	-12.7471	66
K4	0.166952	-7.92799	-1.02743	0.203533	-4.398	-12.9829	67
E19	-1.47109	1.43098	-7.60637	-3.84852	-2.82841	-14.3234	68
M2	-1.47109	-4.84206	-2.78759	1.00197	-6.97611	-15.0749	69
D5	-1.47109	-5.6009	0.184475	0.0438457	-8.26032	-15.104	70
K1	0.166952	-12.1775	2.43516	-4.94637	-2.60981	-17.1315	71
K3	0.179268	-4.665	-1.31598	-3.74872	-7.81285	-17.3633	72
K12	-4.74718	-3.62792	-3.85522	0.203533	-5.85343	-17.8802	73
M7	-2.28395	-13.771	-1.89308	-3.98825	3.79238	-18.1439	74
E3	0.992131	-2.86909	-0.0752202	-4.58707	-12.4834	-19.0226	75
E18	-5.57236	0.925087	-4.20148	-7.64109	-3.63661	-20.1264	76
K20	-4.34075	-9.62272	-8.24118	-0.754589	2.36549	-20.5938	77
K11	-1.47109	-9.44566	-5.58652	2.00001	-6.33858	-20.8418	78
E13	-1.47109	-7.19445	-6.25018	-1.09392	-4.85461	-20.8643	79
E2	-4.74718	-11.2922	-2.75873	2.39923	-6.0435	-22.4423	80
K23	-6.39754	-7.67505	-4.63431	-3.48923	-0.716609	-22.9127	81
E5	-2.29627	-12.481	-4.72087	-0.994119	-3.94139	-24.4337	82
E12	-7.2104	-5.27207	-6.50988	-2.59099	-5.78665	-27.37	83
K16	-3.93431	-12.5063	-9.04912	-3.98825	1.6332	-27.8448	84
E9	-1.47109	-10.4069	-8.81828	-5.88453	-2.3524	-28.9332	85
M10	-5.57236	-15.0105	-5.96164	-0.994119	-4.51215	-32.0507	86
E16	-12.1368	-17.9952	-2.75873	-2.81056	0.548762	-35.1526	87
K28	-8.03558	-10.5839	-6.30789	-9.99647	-0.783388	-35.7072	88
E15	-8.03558	-15.9716	-4.77858	-0.155763	-6.76665	-35.7082	89
E8	-6.39754	-15.2634	-6.22133	-3.98825	-4.59776	-36.4683	90
M1	-3.93431	-10.1539	-8.0969	-3.48923	-11.9035	-37.5778	91
E7	-8.03558	-12.2281	-5.29797	-3.98825	-9.23061	-38.7805	92
M16	-6.39754	-12.9869	-5.7308	-9.33776	-4.7787	-39.2317	93
K25	-4.74718	-8.43388	-9.53965	-9.57729	-7.3277	-39.6257	94
E4	-6.39754	-12.9363	-7.66408	-2.3315	-10.5907	-39.9201	95
E21	-8.86076	-16.1487	-4.86515	-5.0861	-5.13028	-40.091	96
M21	-9.68594	-17.9193	-7.83721	-3.98825	-2.92373	-42.3544	97
M14	-4.74718	-14.0746	-8.55858	-7.78081	-9.3733	-44.5344	98
M6	-6.39754	-10.9127	-9.42423	-8.97846	-10.762	-46.4749	99
M17	-9.67362	-14.2516	-11.9923	-7.5812	-5.36829	-48.8671	100
E11	-12.1368	-20.0946	-11.069	-3.44931	-2.89519	-49.645	101
M18	-10.4988	-20.7017	-10.5496	-6.0043	-3.02818	-50.7826	102
M8	-9.67362	-19.3105	-13.4351	-8.37964	-5.30151	-56.1004	103
M13	-11.324	-21.2835	-10.5496	-7.20195	-6.39565	-56.7547	104
E22	-12.1368	-20.9547	-13.4351	-5.94441	-8.49776	-60.9688	105
M23	-11.324	-22.8518	-11.7038	-14.4677	-4.45508	-64.8023	106
M5	-13.7872	-15.7946	-9.42423	-11.5933	-14.5193	-65.1186	107
E10	-16.2504	-19.7658	-9.97248	-10.9746	-14.5478	-71.5111	108
M4	-12.1368	-23.1047	-11.9923	-15.9248	-8.41214	-71.5709	109
E20	-18.7137	-18.8046	-4.28805	-14.0685	-16.5934	-72.4682	110
E1	-20.3517	-17.2364	-12.1366	-9.99647	-18.7902	-78.5114	111
E6	-18.7137	-17.7928	-7.66408	-17.1225	-17.4113	-78.7044	112
M11	-16.2504	-25.3812	-12.858	-11.5734	-13.283	-79.346	113
M3	-13.7872	-23.4841	-12.4251	-15.9049	-16.8405	-82.4419	114
E14	-17.0633	-22.3459	-14.041	-13.0704	-16.5363	-83.0569	115
M19	-14.6001	-24.1165	-15.5992	-15.9648	-13.3971	-83.6777	116
M20	-17.0756	-26.4183	-14.3873	-16.1245	-13.4063	-87.4119	117
